# Supplementary material for: Small Animals, Big Impact? Early Farmers and Pre- and Post-Harvest Pests from the Middle Neolithic Site of Les Bagnoles in the South-East of France (L’Isle-sur-la-Sorgue, Vaucluse, Provence-Alpes-Côte-d’Azur)
Source: Animals (Basel). 2022 Jun 9;12(12):1511. doi: 10.3390/ani12121511 (PMC9219518; doi:10.3390/ani12121511)
Supplement: Supplementary file 1 [file animals-12-01511-s001.zip]

Archive with 1 entries (1 files):
- animals-1669765-supplementary.pdf
